# Supplementary material for: Facial Emotion Recognition via Fusion of Deep and Handcrafted Features
Source: Sensors (Basel). 2026 Jul 16;26(14):4522. doi: 10.3390/s26144522 (PMC13416614; doi:10.3390/s26144522)
Supplement: Supplementary file 1 [file sensors-26-04522-s001.zip]

Archive with 1 entries (1 files):
- sensors-4346299-supplementary.pdf
